# Supplementary material for: Evaluation of Atypical Chemokine Receptor Expression in T Cell Subsets
Source: Cells. 2022 Dec 16;11(24):4099. doi: 10.3390/cells11244099 (PMC9776531; doi:10.3390/cells11244099)
Supplement: Supplementary file 1 [file cells-11-04099-s001.zip]

Archive with 1 entries (1 files):
- cells-2074448-supplementary.pdf
